# Supplementary material for: Myeloperoxidase as a Potential Biomarker of Acute-Myocardial-Infarction-Induced Depression and Suppression of the Innate Immune System
Source: Antioxidants (Basel). 2022 Oct 22;11(11):2083. doi: 10.3390/antiox11112083 (PMC9686937; doi:10.3390/antiox11112083)
Supplement: Supplementary file 1 [file antioxidants-11-02083-s001.zip]

Archive with 1 entries (1 files):
- antioxidants-1935372-supplementary.xlsx
