# Supplementary material for: Myeloperoxidase as a Potential Biomarker of Acute-Myocardial-Infarction-Induced Depression and Suppression of the Innate Immune System
Source: Antioxidants (Basel). 2022 Oct 22;11(11):2083. doi: 10.3390/antiox11112083 (PMC9686937; doi:10.3390/antiox11112083)
Supplement: Supplementary file 1 [file antioxidants-11-02083-s001.zip › antioxidants-1935372-supplementary.xlsx]

## Sheet: DATA SET
gender (1=female, 2=male)	age	depression 6 months after AMI (0=no, 1=yes)	severity of depression	hamd-17 baseline	hamd-17_6 months	preexsting psychiatric illness	MPO baseline	MPO 6 months	Il-6	ck max	coronary artery disease (number of affected vessels)	TIMI before PCI	TIMI after PCI	Killip	multivessel PCI (1=yes, 2=no)	NSTEMI/STEMI (1=NSTEMI, 2=STEMI anterior, 3=STEMI posterior)	reanimation (1=yes, 2=no)	nicotine abuse (1=yes, 2=no)	peripher arterial occlusive disease (1=yes, 2=no)	IDDM (1=yes, 2=no)	hypertension 81=yes, 2=no)	hyperlipidemia (1=yes, 2=no)	height	weight
2	45	0		6	2	1	553	358	6.7	722	1	1	3	1	2	1	2	1	2	2	1	2	176	95
2	76	0		2	2	1	333	224	14.5	870	3	1	3	1	2	3	2	2	2	2	1	2	178	75
2	55	1	1	1	8	1	545	609	15	5428	2	1	3	1	2	2	2	1	2	2	1	1	175	110
2	59	0		1	1	1	553	321	3.3	933	1	1	3	1	2	2	2	2	2	2	1	2	180	105
2	74	0		1	0	1	280	456	4.6	205	2	2	3	1	2	3	2	2	2	2	1	1	172	95
2	54	1	2	6	19	1	534	381	20.1	881	1	1	3	1	2	3	2	1	2	2	1	2	181	100
2	65	1	1	6	13	1	393	496	64.8	10483	3	2	3	3	1	2	2	2	2	2	1	2	167	87
2	66	0		4	2	1	246	253	7.5	138	1	1	3	1	2	1	2	2	2	2	1	1	183	115
1	56	1	2	4	24	1	486	487	7.7	155	2	1	3	1	2	3	2	1	2	2	2	1	158	77
1	66	1	1	3	11	1	298	376	13.8	282	1	2	3	1	2	2	2	2	2	2	1	1	155	54
1	47	1	2	3	18	2	461	378	4.8	104	1	2	3	1	2	3	2	1	2	2	1	1	165	76
2	62	1	2	3	17	1	659	224	10.1	2416	3	1	3	1	1	3	2	2	2	2	1	1	166
2	37	0		1	1	1	628	278	5.9	243	1	2	3	1	2	1	2	1	2	2	1	2	181	104
1	79	1	1	4	9	1	419	430	13.3	147	3	3	3	1	1	1	2	2	2	2	1	1	165	70
2	58	0		1	1	1	426	420	6.4	140	1	1	3	1	2	3	2	2	2	2	1	1	172	119
2	56	0		2	1	1	304	440	9.1	71	1	1	3	1	1	1	2	2	2	2	1	1	176	84
2	68	1	2	8	18	1	405	354	12.7	223	3	2	2	1		1	2	2	2	2	1	2	170	88
2	50	1	2	4	18	1	492	430	9.3	432	2	1	2	2	1	1	2	2	2	2	1	2	176	100
2	59	1	2	6	25	2	504	380	14	1258	2	1	3	1	1	2	2	2	2	2	1	2	168	86
2	84	0		4	5	1	728	242	68	1561	3	2	3	1	2	1	2	2	2	2	1	1	170	70
2	73	0		4	3	1	291	336	34.3	714	1	1	3	1	2	3	2	2	2	2	1	1	164	74
2	66	0		4	2	1	1458	1193	33.3	154	3	1	1		1	2	2	1	2	2	1	2	190	90
2	48	0		1	0	1	787	1013	10.2	102	1	1	3	1	1	1	2	1	2	2	1	2	160	92
2	60	0		1	1	1	492	547	3.9	236	2	1	3	1	2	1	2	2	2	2	1	2	179	96
2	82	1	1	6	9	1	443	286	43.1	4333	1	1	2	2	2	2	2	2	2	2	1	1	179	88
2	73	0		5	4	1	399	310	18.9	1670	2	1	3	1	2	1	2	2	2	2	1	2	168	86
2	57	1	1	7	13	2	386	357	5.3	212	2	1	3	1	1	2	2	2	2	2	1	1	191	128
1	43	1	2	7	21	1	368	362	4.1	901	1	1	3	1	2	3	2	1	2	2	2	2	170	53
2	62	0		3	5	1	533	140	5.9	354	2	1	3	1	2	1	2	2	2	2	1	2	174	76
2	66	0		4	0	1	434	460	5.5	439	3	1	3	1	2	3	2	2	2	2	1	2	176	82
2	68	1	1	4	14	1	473	216	12.6	485	1	1	3	1	2	1	2	2	2	2	1	2	180	85
2	53	0		4	5	1	677	790	24.9	125	1	2	3	1	1	2	2	1	2	2	1	2	190	70
2	59	0		5	2	1	487	375	21.1	407	1	1	3	2	2	3	2	1	2	2	1	1	182	97
2	48	0		4	5	1	640	207	100	1713	2	1	3	3	2	2	2	2	2	2	1	2	180	104
2	83	1	1	5	11	1	253	182		226	3		3		2	2	2	2	2	2	1	1	172	70
2	48	0		4	1	1	586	443	11.9	232	1	1	3	1	2	3	2	1	2	2	2	1	183	76
2	53	1	2	5	23	1	470	406	3.4	148	1	1	3	1	2	1	2	2	2	2	1	2	172	92
2	62	0		4	0	1	575	261	18.6	3280	3	1	3	1	2	2	2	2	2	2	1	1	160	66
2	33	1	1	2	12	1	688	264	8	1924	1	1	3	1	2	3	2	1	2	2	1	2	179	82
2	74	1	1	3	13	1	404	209	35.8	1744	3	1	3	1	2	2	2	2	2	2	1	2	177	84
2	67	1	1	4	12	1	230	191	16.1	456	1	3	3	1	2	1	2	2	2	2	1	1	174	103
2	46	1	1	3	14	1	571	923	26.9	300	2	1	3	1	2	1	2	1	2	1	1	1	190	95
2	75	0		5	3	2	521	889	32	195	2	1	3	1	2	3	2	2	2	2	1	1	173	82
2	62	1	1	2	11	1	407	362	12.8	278	2	1	3	1	2	2	2	2	2	2	2	2	174	87
1	59	1	1	7	15	2	559	224	14.1	376	1	1	3	1	2	3	2	1	2	2	1	1	161	70
2	51	1	1	4	10	1	588	552	20.2	154	2	3	3	1	2	1	2	1	2	2	1	1	176	106
2	48	1	1	2	14	1	249	297	10.6	998	3	1	3	1	2	2	2	1	2	2	1	2	176	80
2	46	0		6	1	1	740	250	166	3217	2	1	1	1		1	2	1	2	2	1	1	165	82
2	57	1	1	10	8	1	315	338	52.1	156	2	1	3	1	1	1	2	2	2	2	1	1	183	82
2	60	0			3	1	815	544	4.7	291	1	1	3	1	1	2	2	2	2	2	1		181	97
2	51	0		5	0	1	550	295	10.4	743	2	1	3	1	2	3	2	1	2	2	1	1	191	105
2	56	1	1	6	14	1	351	357	14.4	1502	1	1	2	1	2	3	2	2	2	2	1	1	183	93
2	45	1	1	6	14	1	431	432	4.8	2214	2	1	3	1	2	3	2	1	2	2	2	1	174	85
2	56	0		6	2	1	257	274	4.3	74	2	1	3	1	2	2	2	1	2	2	1	1	189	93
2	65	1	1	8	9	1	362	382	11.2	225	1	1	3	1	1	2	2	2	2	2	1	2	170	73
2	53	0		8	5	1	700	773	15.9	813	3	1	3	1	2	3	2	1	2	2	1	1	182	110
2	56	0		3	0	1	847	468	117	872	3	1	3	1	2	2	2	1	2	2	1	2	180	94
2	61	1	2	8	19	1	279	482	13.8	303	3	1	3	1	2	2	2	2	1	1	1	1	168	90
2	69	0		6	2	1	397	745	11.6	152	3	1	3	1	2	1	2	2	2	2	1	1	184	97
1	66	1	1	8	14	2	435	702	41.5	148	1	2	3	1	2	1	2	1	2	2	1	1	196	94
1	53	1	1	6	10	1	436	454	30.3	323	2	1	3	1	1	3	2	1	2	2	1	1	167	65
2	67	0		4	2	1	410	354	7.4	697	1	2	3	1	2	1	2	2	2	2	2	2	180	90
2	64	1	1	5	9	1	287	218	21.7	380	1	1	3	1	2	2	2	1	2	2	1	2	178	76
2	60	1	2	6	19	2	601	240	21.7	501	3	1	3	1	2	1	2	1	2	2	1	1	178	119
2	41	1	1	7	13	1	357	344	143	2359	3	1	3	1	2	2	2	1	2	2	1	2	174	113
1	48	0		5	4	1	354	548	7	499	1	1	3	1	2	1	2	1	2	2	1	2	160	72
2	75	1	1	8	8	1	442	388	54.1	1532	3	1	2	1	2	2	2	2	2	2	1	2	178	84
1	44	1	2	11	20	2	295	425	42.2	893	3	1	2	3	1	1	2	1	2	2	2	1	158	90
2	54	1	2	6	25	1	497	354	4.6	943	1				2	1	2	1	2	2	1	1	178	82
2	57	0		3	0	2	331	346	10.8	5671	1	1	3	1	2	2	2	2	2	2	1	2	175	79
2	54	1	1	5	13	1	450	618	5	173	1	1	3	1	2	3	2	1	2	2	1	1	173	110
2	74	1	1	4	9	1	473	245	7	42	3	1	3		1	1	2	2	2	2	1	1	180	74
2	74	1	1	7	12	1	370	365	7.8	314	3	1	3	4	1	1	2	2	2	2	1	1	172	86
2	69	0		8	4	1	629	294	14.3	91	1	1	3	1	2	1	2	1	2	2	1	1	170	95
2	31	1	1	4	9	1	401	441	3.2	144	1			1		2	2	2	2	2	2	2	173	70
2	79	0		3	2	1	482	257	11	216	1	1	1	1	2	2	2	2	2	2	1	2	165	75
2	70	0		4	2	1	416	337	7.7	196	3	1	3	1	1	2	2	2	2	2	1	1	173	85
1	49	1	2	7	17	2	644	457	12.9	555	1	1	3	1	2	3	1	1	2	2	2	1	162	65
1	76	1	1	16	10	1	443	170	9.3	298	0					1	2	1		2	1	1	164	78
2	55	0		8	2	1	470	640	23.2	33	2	2	3	1	2	3	2	1	1	2	1	2	173	82
2	70	1	1	3	9	1	519	232	22.1	867	2	2	3	1	2	1	2	2	2	2	1	2	184	90
1	64	0		6	0	1	421	263	7.4	210	2	3	3	1	1	1	2	1	2	2	1	2	167	72
1	82	1	1	7	12	1	350	306	94.9	494	1	1	3	1	2	3	2	2	2	2	1	2	165	80
2	60	0		4	0	1	835	624	5.5	150	2	1	3	1	2	3	2	1	2	2	2	2	177	81
2	71	1	1	4	14	1	301	249		82	3	1	3	4	1	2	1	1	2	2	2	2	185	95
2	66	1	1	5	9	1	440	351	76.6	127	3	2	3	2	2	1	2	1	1	2	1	1	172	78
1	51	0		8	2	1	512	414	12.2	209	2	1	3	2	2	3	2	1	2	2	1	2	180	105
2	84	1	1	6	13	1	384	144	10.5	604	1	3	3	1	2	3	2	2	2	2	1	1	178	95
2	67	0		4	1	1	390	380	7.4	3716	2		3		2	3	2	1	2	2	1	1	165	78
1	58	1	1	3	11	1	392	355	8.3	79	2		3		1	1	2	2	2	2	1	1
2	49	1	1	3	9	1	660	478	20.3	250	2	1	3	3	2	1	2	2	2	2	1	1	175	72
2	47	0		3	1	1	357	311	6.3	227	1	1	3	1	2	3	2	2	2	2	1	2	162	64
2	69	0		4	0	1	617	475	7.1	99	2		3			1	2	2	2	2	1		183	86
2	59	0		3	0	1	454	246	5.5	127	1	1	3	1	2	2	2	1	2	2	1	2	174	88
2	54	1	2	6	27	1	951	523	497	581	2	1	3	1	2	2	2	1	2	2	1	2	183	95
1	73	1	1	4	12	1	195	257	12.4	272	3	1	3	1	2	1	2	2	2	2	1	2	165	65
2	55	1	1	4	12	1	374	418	18	57	2		3	2	2	1	2	2	2	2	1	1	172	79
2	60	0		2	0	1	275	504	3.2	154	2	1	1	1		3	2	1	2	2	1	2	176	85
1	58	0		8	4	1	804	433	7.4	837	3	1	3	1	2	1	2	1	2	2	1	1	163	78
1	68	1	1	4	12	1	426	521		822	2	1	3	1	2	3	2	2	2	2	1	2	175	83
2	48	0		3	1	1	643	314	5	532	2	1	3	1	2	2	2	2	2	2	1	2	180	78
2	70	0		2	0	1	341	213		54	3		3			1	2	2	2	2	1	1	168	93
2	39	1	1	7	16	1	729	496	5.1	116	1	1	2	1	2	1	2	1	2	2	1	1	178	75
2	75	0		3	3	1	309	289	2.8	176	1	1	3		1		2	2	2	2	1		180	72
2	66	0		3	0	1	937	512		700	2	1	3		1		2	1	2	2	1	2
2	59	0		5	5	1	277	306	25.7	1472	2	1	3	2	2	2	2	1	2	2	1	1	182	90
2	67	0		1	0	1	423	289	7.5	587	2	1	3	1	2	2	2	2	2	2	1	1	180	99
2	56	1	1	1	9	1	416	240	9.3	532	2	1	3	1	2	3	2	1	2	2	1	2	190	118
2	60	0		3	5	1	403	427	2.9	244	1	1	3	1	2	1	2	2	2	2	1	2	177	81
